# Supplementary material for: A multi-source dataset of urban life in the city of Milan and the Province of Trentino
Source: Sci Data. 2015 Oct 27;2:150055. doi: 10.1038/sdata.2015.55 (PMC4622222; doi:10.1038/sdata.2015.55)
Supplement: Supplementary file 1 [file sdata201555-isa1.zip]

Archive with 7 entries (7 files):
- i_Investigation.txt
- s_study_Lepri.txt
- a_weather_Lepri.txt
- a_media_Lepri.txt
- a_electricity_Lepri.txt
- a_admin_Lepri.txt
- a_telecommunications_Lepri.txt
