# Supplementary material for: A multi-source dataset of urban life in the city of Milan and the Province of Trentino
Source: Sci Data. 2015 Oct 27;2:150055. doi: 10.1038/sdata.2015.55 (PMC4622222; doi:10.1038/sdata.2015.55)
Supplement: Supplementary file 1 [file sdata201555-isa1.zip › i_Investigation.txt]

# Investigation File generated for Scientific Data with Investigation File Authoring Tool version 0.1.0 on 30/09/2015 - This metadata file is CC0
ONTOLOGY SOURCE REFERENCE
Term Source Name	GAZ	ERO	OBI	ENVO	NCIT
Term Source File	http://data.bioontology.org/ontologies/GAZ	http://data.bioontology.org/ontologies/ERO	http://data.bioontology.org/ontologies/OBI	http://data.bioontology.org/ontologies/ENVO	http://data.bioontology.org/ontologies/NCIT
Term Source Version	$Revision: 1.512 $	2013-08-02	2014-08-18	releases/2014-09-16	15.05d
Term Source Description	Gazetteer	Eagle-I Research Resource Ontology	Ontology for Biomedical Investigations	Environment Ontology	National Cancer Institute Thesaurus
INVESTIGATION
Investigation Identifier
Investigation Title
Investigation Description
Investigation Submission Date
Investigation Public Release Date
INVESTIGATION PUBLICATIONS
Investigation PubMed ID
Investigation Publication DOI
Investigation Publication Author List
Investigation Publication Title
Investigation Publication Status
Investigation Publication Status Term Accession Number
Investigation Publication Status Term Source REF
INVESTIGATION CONTACTS
Investigation Person Last Name
Investigation Person Mid Initials
Investigation Person First Name
Investigation Person Address
Investigation Person Phone
Investigation Person Fax
Investigation Person Email
Investigation Person Affiliation
Investigation Person Roles
Investigation Person Roles Term Accession Number
Investigation Person Roles Term Source REF
STUDY
Study Identifier	10.1038/sdata.2015.55
Study Title	A multi-source dataset of urban life in the city of Milan and the Province of Trentino
Study Submission Date	27/05/2015
Study Public Release Date	27/10/2015
Study Description	http://www.nature.com/articles/sdata201555#abstract
Study File Name	s_study_Lepri.txt
Comment[Subject Keywords]	///;//;/;//
Comment[Manuscript Licence]	CC BY-4.0
Comment[Experimental Metadata Licence]	CC0
Comment[Supplementary Information File Name]	
Comment[Supplementary Information File Type]	x-zip-compressed
Comment[Supplementary Information File URL]	http://www.nature.com/articles/sdata201555#supplementary-information
Comment[Data Repository]	Harvard Dataverse Network;Harvard Dataverse Network;Harvard Dataverse Network;Harvard Dataverse Network;Harvard Dataverse Network;Harvard Dataverse Network;Harvard Dataverse Network;Harvard Dataverse Network;Harvard Dataverse Network;Harvard Dataverse Network;Harvard Dataverse Network;Harvard Dataverse Network;Harvard Dataverse Network;Harvard Dataverse Network;Harvard Dataverse Network;Harvard Dataverse Network;Harvard Dataverse Network;Harvard Dataverse Network
Comment[Data Record Accession]	doi:10.7910/DVN/KNMIVZ;doi:10.7910/DVN/EGZHFV;doi:10.7910/DVN/QLCABU;doi:10.7910/DVN/QJWLFU;doi:10.7910/DVN/FZRVSX;doi:10.7910/DVN/QWOE1R;doi:10.7910/DVN/NYQ23N;doi:10.7910/DVN/S2UGMD;doi:10.7910/DVN/0RZVTA;doi:10.7910/DVN/AMKZXM;doi:10.7910/DVN/9IZALB;doi:10.7910/DVN/5H0NUI;doi:10.7910/DVN/9Z6CKW;doi:10.7910/DVN/UPODNL;10.7910/dvn/JZMTBJ;doi:10.7910/dvn/KCRS61;doi:10.7910/dvn/F3RBMF;10.7910/dvn/MAW5AR
Comment[Data Record URI]	http://dx.doi.org/10.7910/DVN/KNMIVZ;http://dx.doi.org/10.7910/dvn/EGZHFV;http://dx.doi.org/10.7910/dvn/QLCABU;http://dx.doi.org/10.7910/DVN/QJWLFU;http://dx.doi.org/10.7910/dvn/FZRVSX; http://dx.doi.org/10.7910/DVN/QWOE1R;http://dx.doi.org/10.7910/DVN/NYQ23N;http://dx.doi.org/10.7910/DVN/S2UGMD;http://dx.doi.org/10.7910/DVN/0RZVTA;http://dx.doi.org/10.7910/DVN/AMKZXM;http://dx.doi.org/10.7910/DVN/9IZALB;http://dx.doi.org/10.7910/DVN/5H0NUI;http://dx.doi.org/10.7910/DVN/9Z6CKW;http://dx.doi.org/10.7910/DVN/UPODNL;http://dx.doi.org/10.7910/dvn/JZMTBJ;http://dx.doi.org/10.7910/dvn/KCRS61;http://dx.doi.org/10.7910/dvn/F3RBMF;http://dx.doi.org/10.7910/dvn/MAW5AR
STUDY DESIGN DESCRIPTORS
Study Design Type	data integration objective	observation design
Study Design Type Term Accession Number	ERO:0100092	OBI:0300311
Study Design Type Term Source REF	ERO	OBI
STUDY PUBLICATIONS
Study PubMed ID
Study Publication DOI
Study Publication Author List
Study Publication Title
Study Publication Status
Study Publication Status Term Accession Number
Study Publication Status Term Source REF
STUDY FACTORS
Study Factor Name
Study Factor Type
Study Factor Type Term Accession Number
Study Factor Type Term Source REF
STUDY ASSAYS
Study Assay Measurement Type	surface layer precipitation	Media	electrical energy consumption	administrative region	Telecommunications
Study Assay Measurement Type Term Accession Number	""	ENVO:00000004	""	""	NCIT:C17188
Study Assay Measurement Type Term Source REF	""	ENVO	""	""	NCIT
Study Assay Technology Type	weather stations	Internet Electronic Communication	network analysis	Geographic Information System	Telecommunication Device
Study Assay Technology Type Term Accession Number	""	NCIT:C97001	NCIT:C15754	""	NCIT:C54065
Study Assay Technology Type Term Source REF	""	NCIT	NCIT	""	NCIT
Study Assay Technology Platform	""	""	""	""	""
Study Assay File Name	a_weather_Lepri.txt	a_media_Lepri.txt	a_electricity_Lepri.txt	a_admin_Lepri.txt	a_telecommunications_Lepri.txt
STUDY PROTOCOLS
Study Protocol Name	Data collection	Administrative regions	Call Detail Records	Grid	News	Precipitation	SET Electricity	Social Pulse	Weather station data	Telecommunications activity	Telecommunications interactions
Study Protocol Type	data collection method	data collection and processing objective	data collection method	data collection and processing objective	data collection method	data collection method	data collection method	data collection method	data collection method	data collection and processing objective	data transformation
Study Protocol Type Term Accession Number	ERO:0001932	ERO:0100087	ERO:0001932	ERO:0100087	ERO:0001932	ERO:0001932	ERO:0001932	ERO:0001932	ERO:0001932	ERO:0100087	OBI:0200000
Study Protocol Type Term Source REF	ERO	ERO	ERO	ERO	ERO	ERO	ERO	ERO	ERO	ERO	OBI
Study Protocol Description											
Study Protocol URI	""	""	""	""	""	""	""	""	""	""	""
Study Protocol Version											
Study Protocol Parameters Name	""	""	""	""	""	""	""	""	""	""	""
Study Protocol Parameters Name Term Accession Number	""	""	""	""	""	""	""	""	""	""	""
Study Protocol Parameters Name Term Source REF	""	""	""	""	""	""	""	""	""	""	""
Study Protocol Components Name	""	""	""	""	""	""	""	""	""	""	""
Study Protocol Components Type	""	""	""	""	""	""	""	""	""	""	""
Study Protocol Components Type Term Accession Number	""	""	""	""	""	""	""	""	""	""	""
Study Protocol Components Type Term Source REF	""	""	""	""	""	""	""	""	""	""	""
STUDY CONTACTS
Study Person Last Name	Barlacchi	De Nadai	Larcher	Casella	Chitic	Torrisi	Antonelli	Vespignani	Pentland	Lepri
Study Person First Name	Gianni	Marco	Roberto	Antonio	Cristiana	Giovanni	Fabrizio	Alessandro	Alex	Bruno
Study Person Mid Initials										
Study Person Email	""	""	""	""	""	""	""	""	""	lepri@fbk.eu
Study Person Phone										
Study Person Fax										
Study Person Address										
Study Person Affiliation	SKIL—Telecom Italia, Trento 38123, Italy	FBK, Trento 38123, Italy	SKIL—Telecom Italia, Trento 38123, Italy	SKIL—Telecom Italia, Trento 38123, Italy	SKIL—Telecom Italia, Trento 38123, Italy	SKIL—Telecom Italia, Trento 38123, Italy	SKIL—Telecom Italia, Trento 38123, Italy	Northeastern University, Boston, Massachusetts 02115, USA	MIT Media Lab, Cambridge, Massachusetts 02139, USA	FBK, Trento 38123, Italy
Study Person Roles										
Study Person Roles Term Accession Number										
Study Person Roles Term Source REF										
Comment[Study Person ORCID]										
Comment[Funder]										
Comment[FundRef ID]										
Comment[Funder Term Source REF]										
Comment[Grant Identifier]										
