# Supplementary material for: A multi-source dataset of urban life in the city of Milan and the Province of Trentino
Source: Sci Data. 2015 Oct 27;2:150055. doi: 10.1038/sdata.2015.55 (PMC4622222; doi:10.1038/sdata.2015.55)
Supplement: Supplementary file 1 [file sdata201555-isa1.zip › s_study_Lepri.txt]

Source Name	Characteristics[geographical location]	Term Source REF	Term Accession Number	Characteristics[environment type]	Term Source REF	Term Accession Number	Protocol REF	Sample Name
Telecom Italia	Milan	GAZ	GAZ:00007690	anthropogenic habitat	ENVO	ENVO:00002031	Data collection	Milan_Grid
SpazioDati, DEIB	Milan	GAZ	GAZ:00007690	anthropogenic habitat	ENVO	ENVO:00002031	Data collection	Milan_Social Pulse
Telecom Italia	Milan	GAZ	GAZ:00007690	anthropogenic habitat	ENVO	ENVO:00002031	Data collection	Milan_Telecommunications
ARPA	Milan	GAZ	GAZ:00007690	anthropogenic habitat	ENVO	ENVO:00002031	Data collection	Milan_Precipitations
ARPA	Milan	GAZ	GAZ:00007690	anthropogenic habitat	ENVO	ENVO:00002031	Data collection	Milan_Weather
Citynews	Milan	GAZ	GAZ:00007690	anthropogenic habitat	ENVO	ENVO:00002031	Data collection	Milan_News
ISTAT	Milan	GAZ	GAZ:00007690	anthropogenic habitat	ENVO	ENVO:00002031	Data collection	Milan_Administrative Regions
Telecom Italia	Trentino-South Tyrol	GAZ	GAZ:00002674	anthropogenic habitat	ENVO	ENVO:00002031	Data collection	Trentino_Grid
SpazioDati, DEIB	Trentino-South Tyrol	GAZ	GAZ:00002674	anthropogenic habitat	ENVO	ENVO:00002031	Data collection	Trentino_Social Pulse
Telecom Italia	Trentino-South Tyrol	GAZ	GAZ:00002674	anthropogenic habitat	ENVO	ENVO:00002031	Data collection	Trentino_Telecommunications
Meteotrentino	Trentino-South Tyrol	GAZ	GAZ:00002674	anthropogenic habitat	ENVO	ENVO:00002031	Data collection	Trentino_Precipitations
ARPA	Trentino-South Tyrol	GAZ	GAZ:00002674	anthropogenic habitat	ENVO	ENVO:00002031	Data collection	Trentino_Weather
SET Distribuzione SPA	Trentino-South Tyrol	GAZ	GAZ:00002674	anthropogenic habitat	ENVO	ENVO:00002031	Data collection	Trentino_Electricity
Citynews	Trentino-South Tyrol	GAZ	GAZ:00002674	anthropogenic habitat	ENVO	ENVO:00002031	Data collection	Trentino_News
ISTAT	Trentino-South Tyrol	GAZ	GAZ:00002674	anthropogenic habitat	ENVO	ENVO:00002031	Data collection	Trentino_Administrative Regions
