# Supplementary material for: A multi-source dataset of urban life in the city of Milan and the Province of Trentino
Source: Sci Data. 2015 Oct 27;2:150055. doi: 10.1038/sdata.2015.55 (PMC4622222; doi:10.1038/sdata.2015.55)
Supplement: Supplementary file 1 [file sdata201555-isa1.zip › a_weather_Lepri.txt]

Sample Name	Protocol REF	Assay Name	Raw Data File	Comment [Data Repository]	Comment [Data Record Accession]	Comment [Data Record URI]
Milan_Precipitations	Precipitation	Precipitation - Milano	MeteoMilano_01-11-13_01-01-14.csv	Harvard Dataverse Network	doi:10.7910/DVN/S2UGMD	http://dx.doi.org/10.7910/DVN/S2UGMD
Trentino_Precipitations	Precipitation	Precipitation - Trentino	precipitation-trentino.csv	Harvard Dataverse Network	doi:10.7910/DVN/0RZVTA	http://dx.doi.org/10.7910/DVN/0RZVTA
Milan_Weather	Weather station data	Milano weather station data	Milano weather station data	Harvard Dataverse Network	doi:10.7910/DVN/9Z6CKW	http://dx.doi.org/10.7910/DVN/9Z6CKW
Trentino_Weather	Weather station data	"Meteotrentino weather station
data"	meteotrentino-weather-station-data.geojson	Harvard Dataverse Network	doi:10.7910/DVN/UPODNL	http://dx.doi.org/10.7910/DVN/UPODNL
