# Supplementary material for: A multi-source dataset of urban life in the city of Milan and the Province of Trentino
Source: Sci Data. 2015 Oct 27;2:150055. doi: 10.1038/sdata.2015.55 (PMC4622222; doi:10.1038/sdata.2015.55)
Supplement: Supplementary file 1 [file sdata201555-isa1.zip › a_media_Lepri.txt]

Sample Name	Protocol REF	Assay Name	Raw Data File	Comment [Data Repository]	Comment [Data Record Accession]	Comment [Data Record URI]
Milan_News	News	MilanoToday	milanotoday--4653b933aa612604dfcc68a865e4b46a09abe833.geojson	Harvard Dataverse Network	doi:10.7910/DVN/QWOE1R	http://dx.doi.org/10.7910/DVN/QWOE1R
Trentino_News	News	TrentoToday	trentotoday.geojson	Harvard Dataverse Network	doi:10.7910/DVN/NYQ23N	http://dx.doi.org/10.7910/DVN/NYQ23N
Milan_Social Pulse	Social Pulse	Social pulse - Milano	social-pulse-milano.geojson	Harvard Dataverse Network	doi:10.7910/DVN/9IZALB	http://dx.doi.org/10.7910/DVN/9IZALB
Trentino_Social Pulse	Social Pulse	Social pulse - Trentino	social-pulse-trentino.geojson	Harvard Dataverse Network	doi:10.7910/DVN/5H0NUI	http://dx.doi.org/10.7910/DVN/5H0NUI
