# Supplementary material for: A multi-source dataset of urban life in the city of Milan and the Province of Trentino
Source: Sci Data. 2015 Oct 27;2:150055. doi: 10.1038/sdata.2015.55 (PMC4622222; doi:10.1038/sdata.2015.55)
Supplement: Supplementary file 1 [file sdata201555-isa1.zip › a_admin_Lepri.txt]

Sample Name	Protocol REF	Assay Name	Raw Data File	Comment [Data Repository]	Comment [Data Record Accession]	Comment [Data Record URI]
Milan_Administrative Regions	Administrative regions	administrative_regions_Milano	administrative_regions_Milano.json	Harvard Dataverse Network	doi:10.7910/DVN/KNMIVZ	http://dx.doi.org/10.7910/DVN/KNMIVZ
Trentino_Administrative Regions	Administrative regions	administrative_regions_Trentino	administrative_regions_Trentino.json	Harvard Dataverse Network	doi:10.7910/DVN/KNMIVZ	http://dx.doi.org/10.7910/DVN/KNMIVZ
Milan_Grid	Grid	Milano grid	milano-grid.geojson	Harvard Dataverse Network	doi:10.7910/DVN/QJWLFU	http://dx.doi.org/10.7910/DVN/QJWLFU
Trentino_Grid	Grid	Trentino grid	trentino-grid.geojson	Harvard Dataverse Network	doi:10.7910/DVN/FZRVSX	http://dx.doi.org/10.7910/dvn/FZRVSX
