# Supplementary material for: A multi-source dataset of urban life in the city of Milan and the Province of Trentino
Source: Sci Data. 2015 Oct 27;2:150055. doi: 10.1038/sdata.2015.55 (PMC4622222; doi:10.1038/sdata.2015.55)
Supplement: Supplementary file 1 [file sdata201555-isa1.zip › a_telecommunications_Lepri.txt]

Sample Name	Protocol REF	Assay Name	Raw Data File	Comment [Data Repository]	Comment [Data Record Accession]	Comment [Data Record URI]	Protocol REF	Derived Data File	Comment [Data Repository]	Comment [Data Record Accession]	Comment [Data Record URI]	Protocol REF	Derived Data File	Comment [Data Repository]	Comment [Data Record Accession]	Comment [Data Record URI]
Milan_Telecommunications	Call Detail Records	Telecommunications - SMS, call, Internet - MI	"Telecommunications - SMS,
call, Internet - MI"	Harvard Dataverse Network	doi:10.7910/DVN/EGZHFV	http://dx.doi.org/10.7910/dvn/EGZHFV	Telecommunications activity	Telecommunications - MI to Provinces	Harvard Dataverse Network	doi:10.7910/dvn/F3RBMF	http://dx.doi.org/10.7910/dvn/F3RBMF	Telecommunications interactions	Telecommunications - MI to MI	Harvard Dataverse Network	10.7910/dvn/JZMTBJ	http://dx.doi.org/10.7910/dvn/JZMTBJ
Trentino_Telecommunications	Call Detail Records	Telecommunications - SMS, call, Internet - TN	"Telecommunications - SMS,
call, Internet - TN"	Harvard Dataverse Network	doi:10.7910/DVN/QLCABU	http://dx.doi.org/10.7910/dvn/QLCABU	Telecommunications activity	Telecommunications - TN to provinces	Harvard Dataverse Network	10.7910/dvn/MAW5AR	http://dx.doi.org/10.7910/dvn/MAW5AR	Telecommunications interactions	Telecommunications - TN to TN	Harvard Dataverse Network	doi:10.7910/dvn/KCRS61	http://dx.doi.org/10.7910/dvn/KCRS61
